# Supplementary material for: Subpopulation-specific machine learning prognosis for underrepresented patients with double prioritized bias correction
Source: Commun Med (Lond). 2022 Sep 1;2:111. doi: 10.1038/s43856-022-00165-w (PMC9436942; doi:10.1038/s43856-022-00165-w)
Supplement: Supplementary file 2 — Supplementary Data 1 [file 43856_2022_165_MOESM2_ESM.xlsx]

## Sheet: Figure 2a
	Percentage C1	Rec_C1	Rec_C0		Data for Figure 2a: Percentage of the minority class C1, Recall C0, and Recall C1 of each subgroup of the MIMIC dataset for the IHM task
Whole	0.13535	0.60967	0.87567
Male	0.13314	0.59233	0.88867
Female	0.13803	0.629	0.85967
White	0.13124	0.59333	0.87433
Black	0.08955	0.5	0.88967
Hispanic	0.08493	0.83333	0.87267
Asian	0.14943	0.704	0.753
Age<30	0.06644	0.55567	0.88067
[30, 40)	0.08495	0.57767	0.892
[40, 50)	0.09677	0.53533	0.865
[50, 60)	0.10437	0.71933	0.89733
[60. 70)	0.11932	0.60333	0.9
[70, 80)	0.15426	0.607	0.878
[80, 90)	0.19213	0.65033	0.84633
Age>=90	0.21438	0.50733	0.78367

## Sheet: Figure 2b
Class 1	0.135		Data for Figure 2b: prediction class distribution
Class 0	0.865

## Sheet: Figure 2c
	group size			Data for Figure 2c: racial group distribution
White	10370	10,370 (70.6%)
Black	1407	1,407 (9.6%)
Hispanic	471	471 (3.2%)
Asian	348	348 (2.3%)
Other	2085	2,085 (14.2%)

## Sheet: Figure 2d
	group size		Data for Figure 2d: age group distribution
Age<30	587
[30, 40)	671
[40, 50)	1488
[50, 60)	2472
[60, 70)	3126
[70, 80)	3131
[80, 90)	2441
Age>=90	765

## Sheet: Figure 2e
	Percentage C1	Rec_C1	Rec_C0		Data for Figure 2e: Percentage of the minority class C1, Recall C0, and Recall C1 of each subgroup of the SEER dataset for the BCS task
Whole	0.127	0.67269	0.92541
Male	0.19859	0.73846	0.88174
Female	0.12658	0.67215	0.92565
White	0.11899	0.66191	0.9307
Black	0.2168	0.73808	0.85771
Hispanic	0.1338	0.6125	0.9156
Asian	0.0888	0.61707	0.95383
Age<30	0.183	0.69286	0.84412
[30, 40)	0.1366	0.61622	0.91065
[40, 50)	0.096	0.57682	0.93917
[50, 60)	0.1069	0.6433	0.93387
[60. 70)	0.1067	0.64906	0.94242
[70, 80)	0.139	0.67912	0.92242
[80, 90)	0.2578	0.78103	0.83204
Age>=90	0.5597	0.91111	0.50476

## Sheet: Figure 2f
Class 1	0.127		Data for Figure 2f: prediction class distribution
Class 0	0.873

## Sheet: Figure 2g
	group size				Data for Figure 2G: racial group distribution
White	161211	161,211 (81.0%)
Black	20966	20,966 (10.5%)
Hispanic	19248	19,248 (9.6%)
Asian	14769	14,769 (7.4%)
Other	1868	1,868 (0.9%)

## Sheet: Figure 2h
	group size		Data for Figure 2h: age group distribution
Age<30	1246
[30, 40)	10601
[40, 50)	39842
[50, 60)	52422
[60, 70)	46994
[70, 80)	31333
[80, 90)	14795
Age>=90	1767

## Sheet: Figure 3a
	Age>=90	[80, 90)	[70, 80)	[60, 70)	[50, 60)	[40, 50)	[30, 40)	Age<30	Asian	Hispanic	Black	White	Female	Male	Whole			Data for Figure 3a: Prediction results for the IHM prediction
Rec_C1	0.50733	0.65033	0.607	0.60333	0.71933	0.53533	0.57767	0.55567	0.704	0.83333	0.5	0.59333	0.629	0.59233	0.60967
Prec_C1	0.42633	0.449	0.43067	0.37967	0.396	0.317	0.347	0.08933	0.324	0.342	0.32667	0.38067	0.39067	0.39933	0.395
PR_C1	0.485	0.557	0.527	0.48933	0.50867	0.37967	0.38933	0.077	0.542	0.61933	0.395	0.463	0.47333	0.48933	0.48133
F1_C1	0.45733	0.52833	0.5	0.463	0.50733	0.39633	0.43233	0.15367	0.443	0.48333	0.39	0.461	0.47933	0.47433	0.47667
Rec_C0	0.78367	0.84633	0.878	0.9	0.89733	0.865	0.892	0.88067	0.753	0.87267	0.88967	0.87433	0.85967	0.88867	0.87567
Prec_C0	0.83833	0.92833	0.93767	0.958	0.97233	0.94167	0.95567	0.98933	0.93867	0.98567	0.944	0.944	0.94333	0.947	0.945
PR_C0	0.89767	0.958	0.97767	0.98267	0.99033	0.97433	0.988	0.99633	0.96967	0.99367	0.97367	0.977	0.97067	0.98133	0.97667
F1_C0	0.80867	0.885	0.90667	0.928	0.933	0.90133	0.92267	0.93167	0.83533	0.92533	0.91533	0.908	0.89933	0.91667	0.90867
Acc	0.71833	0.81533	0.843	0.873	0.88233	0.831	0.864	0.874	0.746	0.87	0.85167	0.84267	0.831	0.856	0.845
Bal_Acc	0.64567	0.74867	0.74233	0.752	0.80867	0.7	0.735	0.718	0.728	0.853	0.69467	0.734	0.74433	0.74	0.74267
ROC	0.73	0.83367	0.867	0.86667	0.90667	0.825	0.88567	0.844	0.84433	0.929	0.81233	0.85167	0.837	0.87067	0.85533
MCC	0.277	0.43233	0.42167	0.41133	0.47567	0.321	0.377	0.18533	0.34633	0.48	0.32267	0.389	0.40333	0.407	0.40533

## Sheet: Figure 3b
	Age>=90	[80, 90)	[70, 80)	[60, 70)	[50, 60)	[40, 50)	[30, 40)	Age<30	Asian	Hispanic	Black	White	Female	Male	Whole			Data for Figure 3b: Prediction results for the BCS prediction
Rec_C1	0.91111	0.78103	0.67912	0.64906	0.6433	0.57682	0.61622	0.69286	0.61707	0.6125	0.73808	0.66191	0.67215	0.73846	0.67269
Prec_C1	0.74814	0.62349	0.58379	0.5801	0.54494	0.48114	0.53869	0.4786	0.56617	0.52965	0.58488	0.56695	0.5691	0.58613	0.56923
PR_C1	0.89989	0.77963	0.69471	0.66337	0.64161	0.54866	0.62788	0.61201	0.60252	0.6369	0.73025	0.67163	0.67701	0.7932	0.678
F1_C1	0.82126	0.69302	0.6278	0.61219	0.5895	0.52419	0.57335	0.56546	0.59015	0.56752	0.65186	0.61064	0.61617	0.65322	0.61648
Rec_C0	0.50476	0.83204	0.92242	0.94242	0.93387	0.93917	0.91065	0.84412	0.95383	0.9156	0.85771	0.9307	0.92565	0.88174	0.92541
Prec_C0	0.7802	0.91471	0.94722	0.95652	0.9553	0.95794	0.93432	0.93045	0.9624	0.93865	0.92398	0.95262	0.95088	0.93718	0.95081
PR_C0	0.78639	0.94314	0.98035	0.98476	0.98632	0.98658	0.97419	0.95369	0.98735	0.98007	0.95798	0.9838	0.98239	0.98405	0.98238
F1_C0	0.61054	0.87129	0.93465	0.9494	0.94444	0.94845	0.92224	0.88506	0.95809	0.92695	0.88947	0.94153	0.93808	0.90857	0.93793
Acc	0.75525	0.81868	0.88882	0.91049	0.90215	0.90698	0.86852	0.81829	0.92396	0.87503	0.83229	0.89832	0.89337	0.85532	0.89316
Bal_Acc	0.70794	0.80654	0.80077	0.79574	0.78858	0.75799	0.76343	0.76849	0.78545	0.76405	0.79789	0.7963	0.7989	0.8101	0.79905
ROC	0.85102	0.88307	0.90377	0.90245	0.90773	0.89136	0.87445	0.84141	0.89534	0.89113	0.88018	0.90599	0.90368	0.93254	0.90388
MCC	0.46831	0.57437	0.56516	0.56323	0.53715	0.47582	0.49878	0.46854	0.54919	0.49714	0.55049	0.55485	0.55747	0.56963	0.55765

[truncated: 20 more sheets: Figure 4a, Figure 4b, Figure 4c, Figure 4d, Figure 5a, Figure 5b, Figure 5c, Figure 5d, Figure 5e, Figure 5f, Figure 6a, Figure 6b, Figure 6c, Figure 6d, Figure 7a, Figure 7b, Figure 8a, Figure 8b, Figure 8c, Figure 8d]
